# Supplementary material for: Macrosymbionts of starfish Echinaster luzonicus (Gray, 1840) in the waters of a volcanic western Pacific island
Source: PLoS One. 2022 Nov 30;17(11):e0278288. doi: 10.1371/journal.pone.0278288 (PMC9710757; doi:10.1371/journal.pone.0278288)
Supplement: S1 File — (XLSX) [file pone.0278288.s001.xlsx]

## Sheet: Sheet1
Host
Starfish
			July		September
	Total		116		138
	Macrosymbiont	Found	ratio	Found	ratio
	Melanella martinii	10	0.0862069	6	0.0434783
	Zenopontonia soror	7	0.0603448	2	0.0144928
	Asterophilia carlae	1	0.00862069	1	0.00724638
